# Supplementary material for: Multi-omics analysis reveals the associations between altered gut microbiota, metabolites, and cytokines during pregnancy
Source: mSystems. 2024 Feb 7;9(3):e01252-23. doi: 10.1128/msystems.01252-23 (PMC10949498; doi:10.1128/msystems.01252-23)
Supplement: Supplemental tables — Tables S1 to S4. [file msystems.01252-23-s0002.xlsx]

## Sheet: Table S1
Table S1 Characteristic of participants
	Control group	Pregnancy group	P-value
Age	26.40±1.84	26.67±2.15	0.684
Height	160.20±5.43	160.78±7.29	0.786
Weight	50.35±4.54	51.62±6.78	0.517
BMI	19.57±0.67	19.90±1.46	0.312
BMI of pregnancy group was calculated based on height and weight before conception

## Sheet: Table S2
Table S2 Top 100 OTUs according to the feature importance identified by random forest
OTUs	Mean Decrease Accuracy	Mean Decrease Gini
OTU_60	3.27362	0.16119
OTU_3497	3.20029	0.196809
OTU_223	2.89434	0.154952
OTU_229	2.63623	0.118066
OTU_44	2.60539	0.192899
OTU_238	2.37358	0.227513
OTU_55	2.34227	0.116596
OTU_122	2.33793	0.118743
OTU_171	2.28349	0.116133
OTU_104	2.22999	0.0824927
OTU_36	2.20269	0.0924792
OTU_3119	2.15613	0.119712
OTU_81	2.14057	0.0510403
OTU_218	2.11662	0.0553459
OTU_83	2.11624	0.0751548
OTU_126	2.11168	0.0672695
OTU_2033	2.10553	0.109136
OTU_493	2.04154	0.23868
OTU_5038	2.03137	0.156378
OTU_114	2.01193	0.136158
OTU_181	1.98348	0.0145475
OTU_82	1.98085	0.0601295
OTU_90	1.95606	0.05435
OTU_6570	1.93832	0.109648
OTU_2409	1.92583	0.0483476
OTU_558	1.91899	0.0949142
OTU_2513	1.909	0.0861334
OTU_224	1.87531	0.0291745
OTU_1912	1.87106	0.107936
OTU_6322	1.86242	0.0565679
OTU_9	1.85959	0.101525
OTU_264	1.83629	0.0803143
OTU_257	1.81417	0.0746098
OTU_123	1.81352	0.0352916
OTU_258	1.79587	0.0957303
OTU_312	1.78605	0.0378247
OTU_14	1.7854	0.107729
OTU_4713	1.75022	0.0503491
OTU_6	1.73244	0.0238681
OTU_4744	1.72702	0.0278257
OTU_21	1.71496	0.079369
OTU_63	1.7103	0.0596156
OTU_295	1.70044	0.0727891
OTU_71	1.68848	0.0394754
OTU_608	1.66013	0.0435991
OTU_147	1.64975	0.0560735
OTU_1264	1.62419	0.0381091
OTU_402	1.60922	0.0619712
OTU_341	1.60867	0.104502
OTU_316	1.60302	0.0518413
OTU_4239	1.57782	0.0345876
OTU_102	1.57579	0.0485225
OTU_5937	1.56757	0.0595026
OTU_542	1.51048	0.0344131
OTU_189	1.43361	0.104356
OTU_366	1.41705	0.0115238
OTU_4	1.41705	0.0479852
OTU_153	1.41705	0.0172259
OTU_167	1.41591	0.00552667
OTU_441	1.41544	0.0281602
OTU_432	1.41343	0.0159344
OTU_907	1.41214	0.00455556
OTU_5569	1.41214	0.00576471
OTU_105	1.41121	0.0234097
OTU_287	1.41121	0.0382152
OTU_2477	1.4051	0.0171359
OTU_127	1.40275	0.0169449
OTU_196	1.39964	0.0151111
OTU_278	1.3989	0.0226
OTU_409	1.38943	0.0519885
OTU_124	1.38609	0.02223
OTU_275	1.37458	0.0282423
OTU_396	1.37458	0.0298174
OTU_92	1.37223	0.0237614
OTU_200	1.37223	0.0538167
OTU_107	1.35925	0.0182519
OTU_18	1.34044	0.037679
OTU_1867	1.33848	0.0184579
OTU_540	1.32806	0.0153486
OTU_212	1.30993	0.0230317
OTU_4255	1.30024	0.0656296
OTU_1604	1.28959	0.00843077
OTU_3413	1.27416	0.0223555
OTU_946	1.25812	0.0281266
OTU_94	1.24898	0.0541047
OTU_155	1.22743	0.0594448
OTU_529	1.16431	0.0510203
OTU_943	1.16403	0.0442991
OTU_6548	1.14191	0.0296785
OTU_2511	1.13406	0.0590788
OTU_5199	1.12422	0.0107075
OTU_140	1.11318	0.08105
OTU_162	1.0552	0.0333844
OTU_283	1.03915	0.0485515
OTU_449	1.0288	0.0543755
OTU_16	1.001	0.0291115
OTU_62	1.001	0.002
OTU_68	1.001	0.00675
OTU_78	1.001	0.0231097
OTU_91	1.001	0.00888454

## Sheet: Table S3
Table S3 Microbial modules identified by WGCNA methods
OTUs	Mean abundance (%)		Phylum	Genus	Modules
	Control	Pregnancy
OTU_114	0.0194	0.1965	Firmicutes	Turicibacter	Module1
OTU_16	2.1673	1.378	Firmicutes	Ruminococcus	Module1
OTU_18	0.4005	1.5583	Firmicutes	Erysipelotrichaceae_UCG-003	Module1
OTU_218	0	0.0171	Firmicutes	Lactobacillus	Module1
OTU_223	0.0013	0.0255	Firmicutes	Eubacterium	Module1
OTU_224	0.3187	0.8544	Firmicutes	Streptococcus	Module1
OTU_3119	0.4124	2.1431	Firmicutes	Streptococcus	Module1
OTU_4	1.3528	6.0339	Actinobacteriota	Bifidobacterium	Module1
OTU_4255	0.0039	0.01	Firmicutes	Faecalibacterium	Module1
OTU_540	0	0.0035	Unknown	Unknown	Module1
OTU_558	0.005	0.0179	Actinobacteriota	Actinomyces	Module1
OTU_6	0.5807	1.0994	Actinobacteriota	Bifidobacterium	Module1
OTU_60	0.077	0.2623	Firmicutes	Unknown	Module1
OTU_81	0.0724	0.3974	Firmicutes	Sellimonas	Module1
OTU_82	0.0523	0.1749	Firmicutes	Ruminococcus	Module1
OTU_126	0.0266	0.0678	Desulfobacterota	Bilophila	Module2
OTU_147	0.0044	0.0361	unidentified_Bacteria	TM7x	Module2
OTU_181	0.0075	0.0264	unidentified_Bacteria	Unknown	Module2
OTU_189	0.0216	0.0533	Firmicutes	Holdemania	Module2
OTU_229	0.0031	0.0168	Firmicutes	Candidatus_Soleaferrea	Module2
OTU_2477	0.0235	0.2664	Firmicutes	Megamonas	Module2
OTU_257	0.0022	0.0282	Actinobacteriota	Atopobium	Module2
OTU_3497	0.007	0.0631	Firmicutes	Blautia	Module2
OTU_83	0.0233	0.2639	Firmicutes	unidentified_Ruminococcaceae	Module2
OTU_92	0.0044	0.1113	Bacteroidota	Paraprevotella	Module2
OTU_104	0.0807	0.0381	Firmicutes	Unknown	Module3
OTU_105	0.1452	0.0702	unidentified_Bacteria	Unknown	Module3
OTU_122	0.2562	0.0265	Bacteroidota	Parabacteroides	Module3
OTU_127	0.0768	0.0702	Firmicutes	Ruminococcus	Module3
OTU_140	0.152	0.0472	Firmicutes	Lachnospira	Module3
OTU_1604	0.097	0.0552	unidentified_Bacteria	unidentified_Lachnospiraceae	Module3
OTU_162	0.1522	0.1435	Bacteroidota	Barnesiella	Module3
OTU_167	0.049	0.0413	Proteobacteria	Sutterella	Module3
OTU_171	0.079	0.024	Firmicutes	Lachnospiraceae_UCG-004	Module3
OTU_1912	0.5048	0.2063	Firmicutes	Unknown	Module3
OTU_2033	0.0697	0.0151	Proteobacteria	Raoultella	Module3
OTU_238	0.0633	0.0152	Firmicutes	UCG-003	Module3
OTU_2409	0.0281	0.0179	Firmicutes	Agathobacter	Module3
OTU_2511	0.0438	0.0154	Firmicutes	UCG-005	Module3
OTU_2513	0.0086	0.0052	Firmicutes	Dorea	Module3
OTU_258	0.0244	0.005	Firmicutes	Unknown	Module3
OTU_264	0.0334	0.0205	Unknown	Unknown	Module3
OTU_275	0.0732	0.0065	Firmicutes	Phascolarctobacterium	Module3
OTU_278	0.0169	0.005	Firmicutes	Unknown	Module3
OTU_287	0.0061	0.0027	Firmicutes	Unknown	Module3
OTU_295	0.0279	0.0028	Firmicutes	Ruminococcus	Module3
OTU_3413	1.2018	0.2342	Bacteroidota	Prevotella	Module3
OTU_36	2.1457	0.2288	Bacteroidota	Bacteroides	Module3
OTU_4239	0.1738	0.0315	Firmicutes	Unknown	Module3
OTU_44	0.7111	0.1964	Firmicutes	Coprococcus	Module3
OTU_441	0.0055	0.0025	Firmicutes	Unknown	Module3
OTU_449	0.2052	0.074	Firmicutes	[Eubacterium]_ruminantium_group	Module3
OTU_493	0.0106	0.0017	Firmicutes	Unknown	Module3
OTU_5199	0.1047	0.0413	Firmicutes	Lachnospiraceae_NK4A136_group	Module3
OTU_63	0.2717	0.1313	Firmicutes	Unknown	Module3
OTU_68	0.4359	0.1594	Firmicutes	Lachnoclostridium	Module3
OTU_9	3.2349	1.8289	Firmicutes	Agathobacter	Module3
OTU_907	1.4014	1.6763	Bacteroidota	Bacteroides	Module3
OTU_91	0.0713	0.0921	Firmicutes	[Eubacterium]_siraeum_group	Module3
OTU_153	0.0009	0.1814	Bacteroidota	Unknown	Module4
OTU_432	0	0.017	Proteobacteria	Unknown	Module4
OTU_542	0	0.0112	Actinobacteriota	IMCC26207	Module4
OTU_5937	0	0.0684	Unknown	Unknown	Module4
OTU_78	0.0743	0.6243	Bacteroidota	Prevotellaceae_NK3B31_group	Module4
OTU_943	0	0.0058	Proteobacteria	Devosia	Module4

## Sheet: Table S4
Table S4 Mediation analysis among gut microbiota, metabolites and cytokines
OTUs	Metabolites	Cytokines	a	b	c	c'	Indirect effect	95% boot CI of indirect effect	Direct effect	95% boot CI of direct effect	Total effect	95% boot CI of total effect	Proportion of indirect effect
OTU_540	Bisindolylmaleimide I	TNF-α	0.198**	-0.507**	-0.210*	-0.11	-0.1	[-0.291,-0.022]	-0.11	[-0.754,-0.005]	-0.21	[-0.984,-0.113]	1
OTU_82	L-Carnitine	TNF-α	-0.259*	0.419**	-0.428***	-0.319**	-0.109	[-0.265,-0.042]	-0.319	[-0.655,-0.135]	-0.428	[-0.804,-0.265]	0.254673
OTU_82	D-Quinovose	TNF-α	-0.273*	0.446***	-0.428***	-0.306**	-0.122	[-0.298,-0.040]	-0.306	[-0.591,-0.147]	-0.428	[-0.804,-0.265]	0.285047
OTU_82	Deoxycholic acid	TNF-α	-0.300**	0.377**	-0.428***	-0.315**	-0.113	[-0.298,-0.038]	-0.315	[-0.608,-0.135]	-0.428	[-0.804,-0.265]	0.264019
OTU_82	Maslinic Acid	TNF-α	-0.328**	0.512***	-0.428***	-0.260*	-0.168	[-0.388,-0.063]	-0.26	[-0.542,-0.089]	-0.428	[-0.804,-0.265]	0.392523
OTU_82	N-Acetyl-L-alanine	TNF-α	-0.324*	0.258**	-0.428***	-0.344**	-0.084	[-0.229,-0.011]	-0.344	[-0.657,-0.207]	-0.428	[-0.804,-0.265]	0.196262
OTU_171	1-Stearoyl-2-oleoyl-sn-glycerol 3-phosphocholine (SOPC)	TNF-α	-0.139*	-0.492*	0.278**	0.209*	0.068	[0.006,0.131]	0.209	[0.042,0.360]	0.278	[0.104,0.401]	0.244604
OTU_295	1-Stearoyl-2-oleoyl-sn-glycerol 3-phosphocholine (SOPC)	TNF-α	-0.110*	-0.529*	0.208*	0.149	0.058	[0.019,0.148]	0.149	[0.004,0.430]	0.208	[0.059,0.509]	1
OTU_943	Arachidonic Acid (peroxide free)	TNF-α	-0.142*	0.598**	-0.208*	-0.123	-0.085	[-0.220,-0.008]	-0.123	[-0.339,-0.010]	-0.208	[-0.451,-0.075]	1
OTU_82	L-Carnitine	IFN-γ	-0.259*	0.451*	-0.405**	-0.288*	-0.117	[-0.368,-0.025]	-0.288	[-0.691,-0.024]	-0.405	[-0.825,-0.162]	0.288889
OTU_82	Triethanolamine	IFN-γ	-0.351*	0.320*	-0.405**	-0.292*	-0.113	[-0.367,-0.000]	-0.292	[-0.749,-0.017]	-0.405	[-0.825,-0.162]	0.279012
OTU_82	D-Quinovose	IFN-γ	-0.273*	0.566**	-0.405**	-0.25	-0.155	[-0.446,-0.041]	-0.25	[-0.599,-0.025]	-0.405	[-0.825,-0.162]	1
OTU_82	Maslinic Acid	IFN-γ	-0.328**	0.569**	-0.405**	-0.218	-0.187	[-0.450,-0.042]	-0.218	[-0.567,-0.012]	-0.405	[-0.825,-0.162]	1
OTU_82	N-Acetyl-L-alanine	IFN-γ	-0.324*	0.370**	-0.405**	-0.285*	-0.12	[-0.324,-0.011]	-0.285	[-0.618,-0.121]	-0.405	[-0.825,-0.162]	0.296296
OTU_2033	1-Palmitoyl-2-hydroxy-sn-glycero-3-phosphoethanolamine	IFN-γ	-0.124*	-0.975***	0.400**	0.279*	0.121	[0.049,0.265]	0.279	[0.030,0.945]	0.4	[0.178,1.075]	0.3025
OTU_2033	L-Pyroglutamic acid	IFN-γ	0.167*	0.633*	0.400**	0.295*	0.106	[0.021,0.288]	0.295	[0.029,0.951]	0.4	[0.178,1.075]	0.265
OTU_2033	Bisindolylmaleimide I	IFN-γ	-0.198*	-0.455*	0.400**	0.310*	0.09	[0.017,0.222]	0.31	[0.072,0.975]	0.4	[0.178,1.075]	0.225
OTU_2033	Estrone 3-sulfate	IFN-γ	-0.289*	-0.469***	0.400**	0.265*	0.136	[0.063,0.284]	0.265	[0.032,0.879]	0.4	[0.178,1.075]	0.34
OTU_2033	Maslinic Acid	IFN-γ	0.255**	0.534**	0.400**	0.264*	0.136	[0.017,0.371]	0.264	[0.024,0.875]	0.4	[0.178,1.075]	0.34
OTU_82	N-Acetyl-L-alanine	IL-1β	-0.324*	0.298*	-0.288*	-0.191	-0.097	[-0.260,-0.006]	-0.191	[-0.584,-0.010]	-0.288	[-0.764,-0.050]	1
OTU_2033	Bisindolylmaleimide I	IL-1β	-0.198*	-0.423*	0.287**	0.203	0.084	[0.019,0.199]	0.203	[0.013,0.850]	0.287	[0.101,0.938]	1
OTU_2033	Estrone 3-sulfate	IL-1β	-0.289*	-0.359**	0.287**	0.183	0.104	[0.041,0.218]	0.183	[0.000,0.830]	0.287	[0.101,0.938]	1
OTU_493	Bisindolylmaleimide I	IL-1β	-0.203*	-0.358*	0.357***	0.285**	0.073	[0.013,0.183]	0.285	[0.039,0.452]	0.357	[0.164,0.509]	0.204482
OTU_493	Estrone 3-sulfate	IL-1β	-0.293*	-0.315**	0.357***	0.265**	0.092	[0.032,0.222]	0.265	[0.016,0.431]	0.357	[0.164,0.509]	0.257703
OTU_493	Salicylic acid	IL-1β	0.293*	0.235*	0.357***	0.288**	0.069	[0.003,0.168]	0.288	[0.086,0.426]	0.357	[0.164,0.509]	0.193277
OTU_82	L-Carnitine	IL-2	-0.259*	0.398*	-0.378**	-0.275*	-0.103	[-0.304,-0.027]	-0.275	[-0.735,-0.044]	-0.378	[-0.895,-0.150]	0.272487
OTU_82	D-Quinovose	IL-2	-0.273*	0.499**	-0.378**	-0.242*	-0.137	[-0.354,-0.037]	-0.242	[-0.629,-0.046]	-0.378	[-0.895,-0.150]	0.362434
OTU_82	Deoxycholic acid	IL-2	-0.300**	0.401*	-0.378**	-0.258*	-0.12	[-0.324,-0.025]	-0.258	[-0.716,-0.023]	-0.378	[-0.895,-0.150]	0.31746
OTU_82	Maslinic Acid	IL-2	-0.328**	0.510**	-0.378**	-0.211	-0.167	[-0.388,-0.034]	-0.211	[-0.644,-0.004]	-0.378	[-0.895,-0.150]	1
OTU_493	Salicylic acid	IL-2	0.293*	0.262*	0.369***	0.293**	0.077	[0.006,0.187]	0.293	[0.025,0.523]	0.369	[0.095,0.619]	0.208672
OTU_943	2-Methylbutyroylcarnitine	IL-2	-0.133*	0.921***	-0.281**	-0.159	-0.122	[-0.305,-0.006]	-0.159	[-0.346,-0.026]	-0.281	[-0.558,-0.148]	1
OTU_943	Creatinine	IL-2	-0.130**	0.937**	-0.281**	-0.16	-0.122	[-0.283,-0.004]	-0.16	[-0.392,-0.037]	-0.281	[-0.558,-0.148]	1
OTU_943	Maslinic Acid	IL-2	-0.218*	0.538**	-0.281**	-0.164	-0.117	[-0.262,-0.031]	-0.164	[-0.381,-0.049]	-0.281	[-0.558,-0.148]	1
OTU_943	Taurine	IL-2	-0.204*	0.412*	-0.281**	-0.197	-0.084	[-0.175,-0.027]	-0.197	[-0.435,-0.083]	-0.281	[-0.558,-0.148]	1
OTU_229	1-Palmitoyl-2-hydroxy-sn-glycero-3-phosphoethanolamine	IL-10	0.124*	-1.050***	-0.231*	-0.101	-0.13	[-0.322,-0.055]	-0.101	[-0.487,-0.018]	-0.231	[-0.737,-0.123]	1
OTU_229	1-Palmitoyl-2-hydroxy-sn-glycero-3-phosphoethanolamine	IL-10	0.115*	-0.860**	-0.231*	-0.132	-0.099	[-0.362,-0.039]	-0.132	[-0.446,-0.030]	-0.231	[-0.737,-0.123]	1
OTU_2033	Bisindolylmaleimide I	IL-10	-0.198*	-0.465*	0.324**	0.232*	0.092	[0.016,0.234]	0.232	[0.005,0.795]	0.324	[0.120,0.897]	0.283951
OTU_238	Bisindolylmaleimide I	IL-10	-0.167*	-0.503*	0.268*	0.183	0.084	[0.011,0.226]	0.183	[0.044,0.933]	0.268	[0.104,1.037]	1
OTU_82	L-Carnitine	IL-12	-0.259*	0.401*	-0.422**	-0.318*	-0.104	[-0.296,-0.030]	-0.318	[-0.722,-0.089]	-0.422	[-0.907,-0.215]	0.246445
OTU_82	D-Quinovose	IL-12	-0.273*	0.519**	-0.422**	-0.280*	-0.142	[-0.368,-0.039]	-0.28	[-0.654,-0.076]	-0.422	[-0.907,-0.215]	0.336493
OTU_82	Maslinic Acid	IL-12	-0.328**	0.398*	-0.422**	-0.292*	-0.13	[-0.322,-0.000]	-0.292	[-0.709,-0.080]	-0.422	[-0.907,-0.215]	0.308057
OTU_82	N-Acetyl-L-alanine	IL-12	-0.324*	0.303*	-0.422**	-0.324**	-0.098	[-0.264,-0.009]	-0.324	[-0.687,-0.171]	-0.422	[-0.907,-0.215]	0.232227
OTU_943	2-Methylbutyroylcarnitine	IL-12	-0.133*	0.765**	-0.295**	-0.194	-0.101	[-0.269,-0.001]	-0.194	[-0.385,-0.035]	-0.295	[-0.542,-0.171]	1
OTU_943	Arachidonic Acid (peroxide free)	IL-12	-0.142*	0.662**	-0.295**	-0.201*	-0.094	[-0.241,-0.008]	-0.201	[-0.405,-0.093]	-0.295	[-0.542,-0.171]	0.318644
OTU_943	Maslinic Acid	IL-12	-0.218*	0.455**	-0.295**	-0.196	-0.099	[-0.229,-0.015]	-0.196	[-0.408,-0.061]	-0.295	[-0.542,-0.171]	1
OTU_943	Taurine	IL-12	-0.204*	0.470**	-0.295**	-0.2	-0.096	[-0.191,-0.027]	-0.2	[-0.415,-0.075]	-0.295	[-0.542,-0.171]	1
